# Supplementary material for: Process failure mode and effects analysis for external beam radiotherapy: Introducing a literature-based template and a novel action priority
Source: Z Med Phys. 2024 Feb 29;34(3):358–70. doi: 10.1016/j.zemedi.2024.02.002 (PMC11384953; doi:10.1016/j.zemedi.2024.02.002)
Supplement: Supplementary Data 2 [file mmc2.xlsx]

## Sheet: Step 1
Planning & Preparation (Step 1)
Institution/Clinic:			Application:
Department:			Start Date:
Responsible Authority:			Last revision:
Treatment Technique	EBRT		Cross-functional Team:	See Team List
			Responsible Person:

## Sheet: Steps 2-6 (D)
	CONTINUOUS IMPROVEMENT	Structure Analysis (Step 2)			Function Analysis (Step 3)			Failure Analysis (Step 4)				Risk analysis (Step 5)						Optimization (Step 6)
		1. Process Item (PI) (System, Subsystem, Part Element or Name of Process)		Patient assessment & consultation	1. Function of the PI (Function of System, Subsystem, Part Element or Process)	Clinic: Define therapeutic goals for correct patient and manage resources/appointments
						Patient: - Inform MD about required data - Be consulted about therapeutic outcome and compare intended with actual outcome
Issue #	History / Change Authorization (optional)	2. Process Step (PS) (Station No. and Name of Focus Element)		3. Process Work Element (PWE) (4M Type: Man, Machine, Material, Method)	2. Function of the PS and → Outcome Characteristic	3. Function of the PWE and → Outcome Characteristic ("What is being done/achieved")		1. Failure Effects (FE)	Severity (S) o FE	2. Failure Mode (FM) of the PS	3. Failure Cause (FC) of the PWE	Current Prevention Control (PC) of FC	Occurrence (O) of FC	Current Detection Controls (DC) of FM	Current Detection Controls (DC) of FC	Detection (D) of FC/FM	PFMEA AP	Prevention Action	Detection Action	Responsible Person's Name	Target Completion Date	Status	Completion Date	Severity (S)	Occurrence (O)	Detection (D)	PFMEA AP	Remarks
1		PS1	Registration Process	MD's Assistant	Register patient for initiating treatment process	PS1-F1	MD's assistant evaluates health insurance, enters correct patient information into hospital information system and assigns patient ID
2		PS2	Diagnostics Process	MD's Assistant	Collect and review (outside) diagnostical data as input for therapeutic goals	PS2-F1	MD's assistant orders outside reports and enters reports into hospital information system when available → Histology, surgeon report, pathology report, tumor board review, referral letter, imaging studies, previous RT planning records
3		PS2	Diagnostics Process	Medical Reports / Records	Collect and review (outside) diagnostical data as input for therapeutic goals	PS2-F2	Medical reports document patient's medical history	Process: Incorrect therapeutic goals Patient: Impaired outcome, under-/overtreatment or mistreatment		Incorrect diagnostical data recorded	Outside clinic control: Wrong documentation in radiology reports or histology or lab results (e.g., wrong tumor stage and/or extent)	not applicable		> PS2-F3 > PS3-F1	not applicable				Compare expected tumor response during therapy and follow-up
4		PS2	Diagnostics Process	Radiooncologist	Collect and review (outside) diagnostical data as input for therapeutic goals	PS2-F3	RO reviews/verifies on-site and outside records/reports and defines/verifies diagnosis and clinical staging using imaging records
5		PS2	Diagnostics Process	Planning Records	Collect and review (outside) diagnostical data as input for therapeutic goals	PS2-F4	Planning records provide sufficient information about previous radiotherapy treatments and overlapping high dose areas	Process: More severe dose constraints and/or smaller target volumes than necessary Patient: Under-/overtreatment and/or side effects		Insufficient input data quality for defining therapeutic goals	Planning records do not provide sufficient information about overlapping high dose areas (potential sum dose)	not applicable			not applicable				Imaging studies may provide information, e.g., partial lung fibrosis in prior high dose area visible
6		PS3	Tumor Board Review Process	Interdisciplinary MDs	Recommend therapeutic options	PS3-F1	Interdisciplinary MDs evaluate treatment options from radiotherapy, chemo, and/or surgery
7		PS4	Identification Process	Patient ID Data	Check-in patient for assessment and consultation	PS4-F1	Two independent patient ID data/methods uniquely identify patient	Process: Patient mix-up Patient: Mistreatment		Wrong patient checked-in	Both data/methods contain non-unique information							KPI: # correctly identified patients / # all patients	Biometrical identification and patient's approval
8		PS4	Identification Process	MD's Assistant	Check-in patient for assessment and consultation	PS4-F2	MD's assistant verifies patient ID by two methods
9		PS5	Assessment Process	SOP: Patient assessment	Collect physical data as input for individual therapeutic goals	PS5-F1	SOP describes exact procedure of examination, needed data (histology etc.) and evaluation
10		PS5	Assessment Process	Radiooncologist	Collect physical data as input for individual therapeutic goals	PS5-F2	RO performs physical exam and evaluates - patient medical conditions including legal capacity - nutritional assessment - special needs for radiotherapy (e.g., pacemakers) - if available: previous radiotherapy treatments including treatment films or port images (kV/MV/CBCTs) and planning records	Process: Incorrect therapeutic goals; contraindicated radiotherapy Patient: Impaired outcome, under-/overtreatment, mistreatment or side effects		Incorrect data collected	RO identifies wrong treatment region (e.g., wrong skin lesion) due to miscommunication between referrer	PS2-F3		PS3-F1					Compare expected tumor response during therapy and follow-up
11										Collected data incorrectly interpreted	RO misjudges comorbidities or other risk factors, or misses relevant comorbidity in a long list of other comorbidities	PS2-F3		PS3-F1				Clear record of comorbidities/risk factors	> Assessment checklist > Track tolerability and change clinical protocol adaptively (e.g., lowering dose)
12										Insufficient data collected	RO does not ask for potential pregnancy							Consent documents with information about radiological dangers	Assessment checklist
13		PS6	Consultation Process	SOP: Patient consultation	Consult patient about treatment options	PS6-F1	SOP describes contents about which patient must be informed about
14		PS6	Consultation Process	Radiooncologist	Consult patient about treatment options	PS6-F2	RO educates and consults patient about treatment options and requires patient consent after mutual treatment decision
15		PS6	Consultation Process	Patient	Consult patient about treatment options	PS6-F3	Patient consents to treatment → Patient's signature
16		PS7	Post-consultation Process	Radiooncologist	Initiate correct therapy	PS7-F1	RO documents justifying indication to use radiation for imaging/therapy and enters patient information including selected clinical protocol/prescription into oncology information system / treatment planning system → authorized planning prescription	Process: Incorrect therapeutic goals Patient: Impaired outcome		Incorrect therapy initiated	RO authorizes incorrect (e.g., preliminary) prescription for planning			PS20-F1				Clear protocol/policy	Authorization by two ROs
17											RO transfers dose prescription incorrectly (e.g., mix-up of different dose levels, mix-up of fx dose and fx number) due to misinformation or poor communication			> PS18-F2 > PS20-F1 > PS29-F3
18		PS7	Post-consultation Process	Radiooncologist	Initiate correct therapy	PS7-F2	Introduction of patient to other clinic's ROs and treatment decision → All patients introduced
19		PS7	Post-consultation Process	Radiooncologist	Initiate correct therapy	PS7-F3	RO evaluates/orders workup for IV contrast
20		PS7	Post-consultation Process	Radiooncologist	Initiate correct therapy	PS7-F4	RO defines imaging directive (type & technique) and orders planning CT as well as other imaging modalities needed for tumor delineation (e.g., MRI, US, PET)
21		PS7	Post-consultation Process	Therapist	Initiate correct therapy	PS7-F5	Therapist schedules appointments → Patient receives appointment card
22		PS8	Interventional Radiology Process	Radiologists	Fiducial marker placement	PS8-F1	Radiologists places fiducial marker into tumor site under image guidance
		1. Process Item (PI) (System, Subsystem, Part Element or Name of Process)		Imaging for RT planning (DICOM studies)	1. Function of the PI (Function of System, Subsystem, Part Element or Process)	Clinic: Create DICOM imaging studies of correct patient for treatment planning
						Patient: - Conform to imaging technique - Be positioned reproducibly and immobilzed geometrically
Issue #	History / Change Authorization (optional)	2. Process Step (PS) (Station No. and Name of Focus Element)		3. Process Work Element (PWE) (4M Type: Man, Machine, Material, Method)	2. Function of the PS and → Outcome Characteristic	3. Function of the PWE and → Outcome Characteristic ("What is being done/achieved")		1. Failure Effects (FE)	Severity (S) o FE	2. Failure Mode (FM) of the PS	3. Failure Cause (FC) of the PWE	Current Prevention Control (PC) of FC	Occurrence (O) of FC	Current Detection Controls (DC) of FM	Current Detection Controls (DC) of FC	Detection (D) of FC/FM	PFMEA AP	Prevention Action	Detection Action	Responsible Person's Name	Target Completion Date	Status	Completion Date	Severity (S)	Occurrence (O)	Detection (D)	PFMEA AP	Remarks
23		PS9	Identification Process	Patient ID Data	Check-in patient for imaging	PS9-F1	Two independent patient ID data/methods uniquely identify patient	Process: Imaging studies of incorrect patient Patient: Unnecessary imaging dose delivered		Wrong patient checked-in	Both methods contain the same misinformation			Actual patient arrives at later point in time				KPI: # correctly identified patients / # all patients	Biometrical identification and patient's approval
24		PS9	Identification Process	MD's Assistant / Therapist	Check-in patient for imaging	PS9-F2	MD's assistant/therapist verifies patient ID by two methods
25		PS10	RT Imaging Process	Therapist	Accurate and reproducible imaging of patient's anatomy/geometry for planning	PS10-F1	RTT selects patient from DICOM modality worklist and protocol according to MD's imaging directive	Process: Imaging studies of incorrect patient Patient: Unnecessary imaging dose delivered		Wrong patient's anatomy/geometry imaged	RTT selects incorrect patient due to similar names			Actual patient arrives at later point in time				> Schedule similar named patients for different time slots > If applicable, use middle names	Biometrical identification and patient's approval
26								Process: Incorrect imaging studies Patient: Unnecessary imaging dose delivered		Inaccurate imaging studies (e.g., coarser slice thickness)	RTT selects incorrect protocol due to unclear instructions							Scanner coming with pre-defined protocols	Monitoring DICOM data and check for thickness automatically → KPI: # CTs (MRs) with correct slice thickness / all CTs (MRs)
27		PS10	RT Imaging Process	Therapist	Accurate and reproducible imaging of patient's anatomy/geometry for planning	PS10-F2	RTT constructs immoblization and ancillary devices, positions and immobilzes patient and acquires motion management reference (e.g., surface, breathing cycle, etc.) according to MD's imaging directive	Process: Delay Patient: Repetition of image acquisition in correct position (delay) and additional imaging dose		Non-usable planning images acquired	RTT positions patient incorrectly due to unclear instructions			> PS13-F1 > PS23-F5				> KPI: # planning CTs (MRs) / # all treatment sites > Digital instructions (in contrast to handwritten instructions) > Policy
28		PS10	RT Imaging Process	Patient	Accurate and reproducible imaging of patient's anatomy/geometry for planning	PS10-F3	Patient fulfilles imaging directive's criteria	Process: Ad-hoc adaptions of imaging directive Patient: Suboptimal treatment		Imaging of patient's anatomy/geometry for planning not acquirable	Patient does not fulfill criteria due to comorbidities (pain, obesity etc.), inability to keep breathing amplitude / breath hold, etc.							Clear record of comorbidities/risk factors	> Review of assessment checklist by imaging staff > Review of pre-imaging motion management results
29		PS10	RT Imaging Process	Therapist	Accurate and reproducible imaging of patient's anatomy/geometry for planning	PS10-F4	RTT clearly documents positioning, motion management, immoblization and ancillary devices, digitally written and with photos (associated with correct patient in OIS)	Process: Delay Patient: Between inconvenience and wrong treatment position		Patient's geometry for planning not reproducible	RTT assigns documentation to incorrect patient			> PS26-F6 > PS26-F9 > PS26-F12				Policy: Check with second method (e.g., birthday) before saving	Four-eyes-principle
30		PS10	RT Imaging Process	Therapist	Accurate and reproducible imaging of patient's anatomy/geometry for planning	PS10-F5	RTT administrates constrast	Process: Poor image quality Patient: Suboptimal localization of malignant tissue (undertreatment); contrast misadministration may cause emergency or extravasation		Patient's tumor anatomy not accurately imaged	RTT administrates contrast incorrectly due to unclear instructions or poor training							> Contrast injection protocols (standardized mL/kg body mass) > Auto-triggered image acquisition upon contrast administration > if applicable: bolus tracking	Four-eyes-principle
31		PS10	RT Imaging Process	Therapist	Accurate and reproducible imaging of patient's anatomy/geometry for planning	PS10-F6	RTT controls machine (e.g., CT, MR, etc.) to acquire images → Planning CT/MR/etc. contains correct site with appropriate FOV according to type & technique	Process: Incorrect simulation Patient: Mistreatment		Non-usable planning images acquired	RTT images wrong site due to unclear instructions			> PS13-F1 > PS17-F2 > PS23-F5				> Open questions > Digital instructions (in contrast to handwritten instructions)	Four-eyes-principle
32								Process: Suboptimal simulation Patient: Dosimetrically inaccurate plan		Images suboptimal for planning due to lack of scatter volume	RTT selects FOV which is too small (e.g., organs-at-risk are not completely covered) due to lack of training or unclear policies			> PS15-F2 > PS15-F4 > PS17-F2				Training	Four-eyes-principle
33		PS10	RT Imaging Process	Patient	Accurate and reproducible imaging of patient's anatomy/geometry for planning	PS10-F7	Patient continues breathing according to acquired motion reference	Process: Suboptimal to unusable images Patient: Incorrect localization of malignant tissue (undertreatment)		Inaccurate images (e.g., artifacts, inaccurate bolus tracking)	Patient changes breathing amplitude during scan							> Confirm motion range with inhale/exhale	Four-eyes-principle
34		PS10	RT Imaging Process	Therapist	Accurate and reproducible imaging of patient's anatomy/geometry for planning	PS10-F8	RTT marks reference point / isocenter on patient and/or localization device and in software	Process: Incorrect simulation Patient: Wrong treatment volume		Incorrect anatomy marked for planning	RTT marks incorrect point due to mix-up of several markers			> PS26-F6 > PS26-F9 > PS26-F12					Four-eyes-principle
35		PS11	Other Imaging Process	Other Imaging Data	Support definition of correct target delineation	PS11-F1	Other imaging data (e.g., MRI, US, PET) contain necessary data not seen on the planning CT (e.g., soft tissue differentiation, uptake etc.)
36		PS11	Other Imaging Process	Radiooncologist	Support definition of correct target delineation	PS11-F2	RO evaluates other imaging data	Process: Other imaging studies incorrectly used for treatment planning Patient: Mistreatment		Incorrect target delineations	RO incorrectly interprets other imaging data (e.g., morphologically, functionally etc.) due to poor judgment	Confirmatory radiology reports (see PS2-F2)						> Training > Consult another experienced physician for second opinion	Compare expected tumor response during therapy and follow-up (aggravation of condition during therapy)
37		PS12	Data Transfer Process	Therapist	Transfer imaging data between CT/other imaging studies and further processing systems	PS12-F1	Export imaging data from CT/MRI/US/PET to further processing systems → hospital information system, oncology information system, picture archiving and communication system, radiation treatment planning system	Process: Inadequate plan Patient: Suboptimal treatment		Incorrect transfer of imaging data	RTT exports wrong scan (e.g., breath hold instead of free breathing, 4DCT instead of exhale scan, old imaging study) due to missing or unclear instructions			> PS26-F6 > PS26-F9				Digital instructions (in contrast to handwritten instructions)	> Checklist > Monitoring DICOM data and check for study date automatically
38		PS12	Data Transfer Process	Radiooncologist / Medical Physicist	Transfer imaging data between CT/other imaging studies and further processing systems	PS12-F2	Import imaging data into radiation treatment planning system	Process: Incorrect simulation Patient: Suboptimal treatment		Incorrect transfer of imaging data	RO/MP imports wrong scan (e.g., breath hold instead of free breathing, 4DCT instead of exhale scan, old imaging study) due to incorrectly labelled scans			> PS17-F2 > PS20-F1	PS17-F2			> Policy: Explicit naming convention (e.g., application and date of scan in scan name) > Software warning when scan is too old	> Checklist > Four-eyes-principle
		1. Process Item (PI) (System, Subsystem, Part Element or Name of Process)		Medical planning (DICOM structure set)	1. Function of the PI (Function of System, Subsystem, Part Element or Process)	Clinic: Create DICOM structure set / treatment design according to therapeutic goals based on DICOM imaging studies
						Patient: Represent structure set
Issue #	History / Change Authorization (optional)	2. Process Step (PS) (Station No. and Name of Focus Element)		3. Process Work Element (PWE) (4M Type: Man, Machine, Material, Method)	2. Function of the PS and → Outcome Characteristic	3. Function of the PWE and → Outcome Characteristic ("What is being done/achieved")		1. Failure Effects (FE)	Severity (S) o FE	2. Failure Mode (FM) of the PS	3. Failure Cause (FC) of the PWE	Current Prevention Control (PC) of FC	Occurrence (O) of FC	Current Detection Controls (DC) of FM	Current Detection Controls (DC) of FC	Detection (D) of FC/FM	PFMEA AP	Prevention Action	Detection Action	Responsible Person's Name	Target Completion Date	Status	Completion Date	Severity (S)	Occurrence (O)	Detection (D)	PFMEA AP	Remarks
39		PS13	Pre-Planning Process	Medical Physicist	Prepare imaging studies for medical planning	PS13-F1	MP overwrites planning CT HU values to account for couch and table top and metal artifacts; if applicable: adds bolus	Process: Incorrect DICOM structure set Patient: Under-/overtreatment		Incorrect preparation of planning CT	MP applies bolus incorrectly due to poor judgment			PS18-F1
40											MP overwrites density incorrectly (e.g., in artifacts) due to lack of information (e.g., about actual metal material)			PS18-F1				> Use artifact reduction algorithms on raw CT data > Conservatively overestimate density in pre-defined HU ranges (e.g., titanium, if HUs greater than 1000; steel, if HUs greater than 5000)
41		PS13	Pre-Planning Process	Radiooncologist / Medical Physicist	Prepare imaging studies for medical planning	PS13-F1	RO/MP manually registers other imaging data (previous CT/MRI/US/PET) with current planning CT → e.g., average deviation < x mm in volume-of-interest	Process: Incorrect DICOM structure set Patient: Tumor underdosage / toxicities		Incorrect interpretation of imaging studies	RO/MP registers imaging studies incorrectly due to poor soft-tissue-contrast on planning CT			PS16-F2					Checklist
42		PS13	Pre-Planning Process	Software	Prepare imaging studies for medical planning	PS13-F3	Software automatically deforms other imaging data (previous CT/MRI/US/PET) to current planning CT → e.g., average deviation < x mm in volume-of-interest	Process: Incorrect DICOM structure set Patient: Tumor underdosage / toxicities		Incorrect interpretation of imaging studies	Software algorithms deforms incorrectly when anatomical deviations (between imaging studies) are too large			PS16-F2				Validate software and determine limits	Checklist
43		PS14	Plan Reconstruction Process	Medical Physicist	Reconstruct sum of previous RTs isodoses on current planning CT	PS14-F1	MP imports previous RT dose (if available) / inputs available previous RT beam data (if available) into treatment planning system and calculates previous RT dose → reconstructed dose reproduces original dose	Process: More severe dose constraints and/or smaller target volumes Patient: Unntentional irradiation in pre-RT volume		Reconstruction of previous RT isodoses infeasible	MP does not sufficiently reconstruct original dose due to large anatomical deviations (between plans)			> PS18-F1 > PS18-F2 > PS20-F1				Use more conservative dose sum estimations
44		PS15	Contouring Process	SOP: Contouring	Render geometrically accurate 3D model of patient targets and organs-at-risk reflecting therapeutic goals	PS15-F1	SOP describes exact procedure of contouring targets and organs-at-risks, including naming conventions, margin widths and responsibilities
45		PS15	Contouring Process	Radiooncologist	Render geometrically accurate 3D model of patient targets and organs-at-risk reflecting therapeutic goals	PS15-F2	RO contours target(s) (CTV, GTV) on current planning CT and takes previous RTs into account	Process: Incorrect DICOM structure set Patient: Mistreatment		3D model of patient targets not reflecting therapeutic goals	RO contours targets incorrectly (wrong dose levels or overlap of dose levels, wrong side/site, wrong volume (too small, too great), target extensions not reflecting intent (e.g., prostate/SVs vs prostate/SVs & nodes), etc.) due to misinformation	> PS2-F2 > PS2-F5 > PS10-F8 > PS15-F1		> PS16-F2				> Digital clinical notes and site descriptions > KPI: # Time-outs with no issues / # all time-outs (see PS25-F1)	> Checklist > Compare expected tumor response during therapy and follow-up
46		PS15	Contouring Process	Radiooncologist / Medical Physicist	Render geometrically accurate 3D model of patient targets and organs-at-risk reflecting therapeutic goals	PS15-F3	RO/MP extends targets with margins suitable for treatment technique to generate PTV → margin: x mm	Process: Incorrect DICOM structure set Patient: Tumor underdosage		3D model of patient targets not reflecting therapeutic goals	RO/MP applies wrong PTV margin widths (inconsistent with actual patient setup uncertainties) due to poor judgment	PS15-F1		> PS26-F9 > PS29-F2				> Online plan adaption > Continual verification of margin width protocol > KPI: # IGRT images with actual CTV outside PTV / # all IGRT images
47		PS15	Contouring Process	Radiooncologist / Planner / Software	Render geometrically accurate 3D model of patient targets and organs-at-risk reflecting therapeutic goals	PS15-F4	RO/planner/software contours all organs-at-risks on current planning CT and takes previous RTs into account	Process: Incorrect DICOM structure set Patient: Toxicities		3D model of patient organs-at-risk not accurate	RO/planner/software produces wrong (includes missing) OAR contours (e.g., partial/no spinal cord, kidney where there is no kidney, etc.) in high dose volume due to poor judgment or limited information on images	PS15-F1		> PS16-F2 > PS17-F2 > PS20-F1				> Verified structure set templates > Automated script monitoring missing structures > KPI: # correct structure sets / # all structure sets	Checklist
48		PS15	Contouring Process	Radiooncologist / Medical Physicist	Render geometrically accurate 3D model of patient targets and organs-at-risk reflecting therapeutic goals	PS15-F5	RO/MP extends organs-at-risk with margins suitable for treatment technique to generate PRVs / MP creates 'help structures' (rings, etc.) of organs-at-risks	Process: Incorrect DICOM structure set Patient: Tumor underdosage		3D model of patient organs-at-risk not reflecting therapeutic goals (e.g., sparing whole/partial OAR where there is actually target volume)	RO/MP produces wrong (includes missing) effective OAR contours ('OAR minus GTV', e.g., healthy spinal cord minus malignant spinal cord) due to poor judgment	PS15-F1		> PS17-F2 > PS18-F2 > PS20-F1				Verified (physics) structure set templates
49		PS16	Medical Planning Process	Radiooncologist	Design optimal treatment (prescription parameters, DVH and other constraints, technique)	PS16-F1	RO documents individual treatment design parameters (physician's intent)	Process: Inappropriate treatment design Patient: Tumor underdosage / toxicities / non-radiation related injuries		Treatment design not optimal for individual patient	RO gives wrong special instructions (e.g., allergy, pacemaker) due to misinformation			PS23-F5				Digital clinical notes	> Four-eyes-principle > Monitoring / functional check of devices (e.g., pacemaker) > Emergency kit ready at hand
50										Incorrect dose constraints	RO defines wrong dose constraints (e.g., standard dose constraint differs in cases of re-treatment) due to misinformation	> PS2-F5 > PS15-F1		PS17-F2					Four-eyes-principle
51		PS16	Medical Planning Process	Radiooncologist	Design optimal treatment (prescription parameters, DVH and other constraints, technique)	PS16-F2	Medical planning peer review: second (attending) RO affirms contoured structures (PTV(s) and PRV(s)) of first RO → approved (locked) RT structure set
		1. Process Item (PI) (System, Subsystem, Part Element or Name of Process)		Physical planning (DICOM Plan)	1. Function of the PI (Function of System, Subsystem, Part Element or Process)	Clinic: Create DICOM plan according to therapeutic goals based on DICOM planning CT and DICOM structure set
						Patient: Be informed about intended plan (if requested)
Issue #	History / Change Authorization (optional)	2. Process Step (PS) (Station No. and Name of Focus Element)		3. Process Work Element (PWE) (4M Type: Man, Machine, Material, Method)	2. Function of the PS and → Outcome Characteristic	3. Function of the PWE and → Outcome Characteristic ("What is being done/achieved")		1. Failure Effects (FE)	Severity (S) o FE	2. Failure Mode (FM) of the PS	3. Failure Cause (FC) of the PWE	Current Prevention Control (PC) of FC	Occurrence (O) of FC	Current Detection Controls (DC) of FM	Current Detection Controls (DC) of FC	Detection (D) of FC/FM	PFMEA AP	Prevention Action	Detection Action	Responsible Person's Name	Target Completion Date	Status	Completion Date	Severity (S)	Occurrence (O)	Detection (D)	PFMEA AP	Remarks
52		PS17	Physical Planning Process	SOP: Physical Planning	Develop appropriate patient specific treatment plan	PS17-F1	SOP describes standardized Tx plan quality goals
53		PS17	Physical Planning Process	Medical Physicist	Develop appropriate patient specific treatment plan	PS17-F2	MP validates structure set, prescribtion and constraints for plausibility (based on patient's file) and affirms intended treatment technique or suggests modifications
54		PS17	Physical Planning Process	Medical Physicist / Therapist / Dosimetrist	Develop appropriate patient specific treatment plan	PS17-F3	MP/therapist/dosimetrist defines isocenter	Process: Treatment plan not reflecting therapeutic goals Patient: Mistreatment		Treatment plan design not optimal	MP/therapist/dosimetrist sets wrong isocenter due to mixed-up points-of-interests (e.g., laser point vs. planned isocenter)	PS10-F4						Markers distinct in appearance
55		PS17	Physical Planning Process	Medical Physicist / Therapist / Dosimetrist	Develop appropriate patient specific treatment plan	PS17-F4	MP/therapist/dosimetrist optimizes dose distribution	Process: Inappropriate plan Patient: Suboptimal treatment		Treatment plan design not optimal	MP/therapist/dosimetrist defines suboptimal beam arrangement, energy and/or field sizes (including jaw positions) for given target thickness, depth and proximal OARs due to poor judgment			> PS18-F1				> Use of optimal jaw positions provided by TPS > Use of dynamic jaw motion (VMAT)
56										Treatment plan design not optimal	MP/therapist/dosimetrist does not achieve Tx plan quality goals (e.g., OAR dose constraints exceeded, OAR insufficiently spared) due to poor judgment	> PS17-F1 > PS17-F2		> PS18-F2				KPI: # clinically accepted plans fulfilling quality goals / # all clinically accepted plans
57								Process: Inappropriate plan Patient: Under-/overtreatment		Treatment plan fractionation incorrect	MP/therapist/dosimetrist uses wrong dose and/or number of fractions due to concurrent treatment schemes or inattention			> PS18-F2 > PS20-F1				> Hide/unapprove invalid/old prescriptions > Digital documentation	Four-eyes principle
58		PS17	Physical Planning Process	Treatment Planning System	Develop appropriate patient specific treatment plan	PS17-F5	TPS calculates dose / monitor units / control points according to optimized dose distribution	Process: Inappropriate plan Patient: Under-/overtreatment		Treatment plan dose incorrect	Dose algorithm calculates wrong dose / monitor units / control points due to incorrect beam model or incorrect HLUT			> PS18-F1 > PS23-F2 > PS23-F3 > PS27-F4				> Acceptance check following updates > Deactivate invalid beam models	> Commissioning QA > TPS QA > Four-eyes principle
59		PS18	Physical Planning Review Process	Medical Physicist	Evaluate quality of treatment plan to achieve therapeutic goals	PS18-F1	MP evaluates treatment plan in terms of physical aspects
60		PS18	Physical Planning Review Process	Radiooncologist	Evaluate quality of treatment plan to achieve therapeutic goals	PS18-F2	RO evaluates treatment plan in terms of medical aspects
61		PS19	Physical Planning Process	Medical Physicist / Therapist / Dosimetrist	Develop appropriate patient specific treatment plan	PS19-F1	Planner iterates plan taking into account MP's/RO's evaluation feedback
62		PS20	Physical Planning Review Process	Radiooncologist	Approve correct and appropriate treatment plan	PS20-F1	RO confirms feedback has been incorporated and approves final treatment plan → approved (locked) DICOM plan	Process: Therapeutic goals not achieved Patient: Higher risk of side effects or toxicities		Inappropriate treatment plan approved	RO inadequately evaluates dose distribution or DVH parameters of critical structures due to lack of time or routine bias							> Document DVH data of relevant OARs set in SOP	> Two ROs present at plan review > Checklist
63								Process: Therapeutic goals not achieved Patient: Mistreatment		Incorrect treatment plan approved	RO approves incorrect treatment plan because they are not familiar with alternative, seemingly plausible plan versions	PS17-F1		> PS29-F1 > PS29-F3				> Hide invalid plan versions
64		PS20	Physical Planning Review Process	Radiooncologist	Approve correct and appropriate treatment plan	PS20-F2	Physician plan peer review: Second (attending) RO affirms approved treatment plan of first RO and/or chart rounds
		1. Process Item (PI) (System, Subsystem, Part Element or Name of Process)		Treatment preparation	1. Function of the PI (Function of System, Subsystem, Part Element or Process)	Clinic: Set up treatment plan for treatment delivery
						Patient: -
Issue #	History / Change Authorization (optional)	2. Process Step (PS) (Station No. and Name of Focus Element)		3. Process Work Element (PWE) (4M Type: Man, Machine, Material, Method)	2. Function of the PS and → Outcome Characteristic	3. Function of the PWE and → Outcome Characteristic ("What is being done/achieved")		1. Failure Effects (FE)	Severity (S) o FE	2. Failure Mode (FM) of the PS	3. Failure Cause (FC) of the PWE	Current Prevention Control (PC) of FC	Occurrence (O) of FC	Current Detection Controls (DC) of FM	Current Detection Controls (DC) of FC	Detection (D) of FC/FM	PFMEA AP	Prevention Action	Detection Action	Responsible Person's Name	Target Completion Date	Status	Completion Date	Severity (S)	Occurrence (O)	Detection (D)	PFMEA AP	Remarks
65		PS21	Treatment Preparation Process	Medical Physicist / Therapist / Dosimetrist	Prepare treatment plan for treatment delivery	PS21-F1	MP/therapist/dosimetrist sets up image guidance and/or motion management	Process: Treatment plan incorrectly set up Patient: Mistreatment		Treatment plan incorrectly prepared	MP/therapist/dosimetrist selects wrong reference scan for cone-beam CT because several scans are available (e.g., follow-up CT)							> Naming convention for CTs used for alignment	Unusual couch shifts/rotations
66		PS21	Treatment Preparation Process	Medical Physicist / Therapist / Dosimetrist	Prepare treatment plan for treatment delivery	PS21-F2	MP/therapist/dosimetrist exports approved plan	Process: Incorrect treatment plan for delivery Patient: Under-/overtreatment		Treatment plan incorrectly prepared	MP/therapist/dosimetrist exports incorrect plan due to ambiguous plan names			> PS29-F1 > PS29-F3 (e.g., verification of time stamps)				> TPS only allows export of approved plans > Archive/delete rejected plans
67		PS21	Treatment Preparation Process	Record & Verify System, Motion Management system	Prepare treatment plan for treatment delivery	PS21-F3	R&V system and motion management system receive plan data exported by planner	Process: Delay Patient: Inconvenience		No treatment plan available for delivery	R&V system and motion management system do not receive plan data due to network errors or crashes during transfer	Corrupt files should be prevented due to standardized file transfer protocols (CRC, checksums etc.)		> PS23-F1 > PS23-F3				Database should reject entries of incomplete files	> Additional, manual or automated hash check > Software warnings
68		PS21	Treatment Preparation Process	Medical Physicist / Therapist / Dosimetrist	Prepare treatment plan for treatment delivery	PS21-F4	MP/therapist/dosimetrist enters treatment parameters into record and verify system	Process: Incorrect treatment plan parameters for delivery Patient: Unintended irradiation of non-malignant tissue		Treatment plan incorrectly prepared	MP/therapist/dosimetrist enters incorrect treatment parameters (e.g., wrong couch shifts, reference point contributions, etc.) into record and verify system due to inattention			> PS23-F1 > PS26-F6 > PS26-F9 > PS29-F3					Checklist
69		PS21	Treatment Preparation Process	Therapist	Prepare treatment plan for treatment delivery	PS21-F5	Therapist schedules treatment sessions	Process: Treatment plan incorrectly set up Patient: Wrong treatment period		Treatment plan incorrectly prepared	Therapist schedules treatment sessions of another RT (e.g., two sites receiving same schedule but two different fractionation patterns are planned, different schedules swapped etc.) or enters wrong number of fractions due to miscommunication			> PS29-F3 > PS32-F1				> Software check & warnings
70		PS21	Treatment Preparation Process	Workshop	Prepare treatment plan for treatment delivery	PS21-F6	Workshop manufactures electron blocks	Process: Incorrect treatment plan for delivery Patient: Under-/overtreatment		Treatment plan incorrectly prepared	Workshop manufactures false electron blocks due to wrong instructions (e.g., electron block cut out for wrong collimator rotation)							Pre-defined, fixed collimator rotation for cut-outs	Visual inspection of planned and real electron block
71		PS22	Documentation Process	Medical Physicist / Therapist / Dosimetrist	Document and archive treatment data (DICOM planning CT, structure sets and treatment plans)	PS22-F1	MP/therapist/dosimetrist archives treatment planning data
		1. Process Item (PI) (System, Subsystem, Part Element or Name of Process)		Pre-treatment verification	1. Function of the PI (Function of System, Subsystem, Part Element or Process)	Clinic: Verify treatment parameters
						Patient: -
Issue #	History / Change Authorization (optional)	2. Process Step (PS) (Station No. and Name of Focus Element)		3. Process Work Element (PWE) (4M Type: Man, Machine, Material, Method)	2. Function of the PS and → Outcome Characteristic	3. Function of the PWE and → Outcome Characteristic ("What is being done/achieved")		1. Failure Effects (FE)	Severity (S) o FE	2. Failure Mode (FM) of the PS	3. Failure Cause (FC) of the PWE	Current Prevention Control (PC) of FC	Occurrence (O) of FC	Current Detection Controls (DC) of FM	Current Detection Controls (DC) of FC	Detection (D) of FC/FM	PFMEA AP	Prevention Action	Detection Action	Responsible Person's Name	Target Completion Date	Status	Completion Date	Severity (S)	Occurrence (O)	Detection (D)	PFMEA AP	Remarks
72		PS23	Verification Process	Medical Physicist	Review of correct treatment parameters	PS23-F1	MP reviews/verifies physical treatment parameters (including MU control points) of the plan at the treatment planning system, record and verify system, treatment unit and motion management system
73		PS23	Verification Process	Medical Physicist	Verification of predicted dose calculation	PS23-F2	MP independently calculates monitor units using second treatment planning system / second dose algorithm
74		PS23	Verification Process	Medical Physicist	Verification of predicted dose calculation	PS23-F3	MP measures patient-specific QA plan and compares results with accuracy goals
75		PS23	Verification Process	Medical Physicist	Verification of predicted dose calculation	PS23-F4	MP approves treatment plan and beam sets/fields → approved treatment delivery
76		PS23	Verification Process	Therapist	Verification of predicted dose calculation	PS23-F5	Therapist performs chart check
		1. Process Item (PI) (System, Subsystem, Part Element or Name of Process)		Treatment delivery	1. Function of the PI (Function of System, Subsystem, Part Element or Process)	Clinic: Execute all fractions of correct patient's planned treatment within acceptable thresholds (spatial & temporal dose deviation)
						Patient: Achieve therapeutic goals (acceptable or known side effects may or will occur)
Issue #	History / Change Authorization (optional)	2. Process Step (PS) (Station No. and Name of Focus Element)		3. Process Work Element (PWE) (4M Type: Man, Machine, Material, Method)	2. Function of the PS and → Outcome Characteristic	3. Function of the PWE and → Outcome Characteristic ("What is being done/achieved")		1. Failure Effects (FE)	Severity (S) o FE	2. Failure Mode (FM) of the PS	3. Failure Cause (FC) of the PWE	Current Prevention Control (PC) of FC	Occurrence (O) of FC	Current Detection Controls (DC) of FM	Current Detection Controls (DC) of FC	Detection (D) of FC/FM	PFMEA AP	Prevention Action	Detection Action	Responsible Person's Name	Target Completion Date	Status	Completion Date	Severity (S)	Occurrence (O)	Detection (D)	PFMEA AP	Remarks
77		PS24	Identification Process	Patient ID Data	Check-in patient for daily treatment	PS24-F1	Two independent patient ID data/methods uniquely identify patient	Process: Wrong patient treated Patient: Completely unnecessary irradiation; may develop radiation-induced cancer		Wrong patient checked-in	Both methods contain the same misinformation			Actual patient arrives at later point in time				KPI: # correctly identified patients / # all patients	Biometrical identification and patient's approval
78		PS24	Identification Process	MD's Assistant / Therapist	Check-in patient for daily treatment	PS24-F2	MD's Assistant/therapist verifies patient ID by two methods
79		PS25	Patient Preparation Process	Therapy team	Preparation of patient and treatment unit for treatment delivery	PS25-F1	Therapy team (RO, therapist, MP, if necessary) perform time-out, i.e., verify clinical parameters (e.g., correct site), treatment consent, etc., under application of a 'four-eyes-principle'
80		PS25	Patient Preparation Process	Physician / Therapist	Preparation of patient and treatment unit for treatment delivery	PS25-F2	Physician / therapist prepares patient for treatment: medication, IV, anesthesia, sedation, etc.
81		PS25	Patient Preparation Process	Therapist	Preparation of patient and treatment unit for treatment delivery	PS25-F3	Therapist selects intended course/plan in record and verify system or treatment unit database	Process: Incorrect treatment execution Patient: Therapeutic goals not achieved		Incorrect preparation of treatment unit	Therapist selects wrong (includes unapproved) plan because several plans are available for treatment (e.g., boost plan already available or concurrent Tx)			> PS26-F6 (SGRT) > PS26-F9 > PS29-F3				> Software interlock (e.g., due to approval status, table tolerances exceeded etc.; overwritten preferably with RO or MP present/informed) > One Tx appointment for each Tx plan	> Software warnings > Four-eyes principle > SSD check
82		PS25	Patient Preparation Process	Record & Verify System	Preparation of patient and treatment unit for treatment delivery	PS25-F4	R&V system transfers plan data to treatment unit
83		PS25	Patient Preparation Process	Therapist	Preparation of patient and treatment unit for treatment delivery	PS25-F5	Therapist selects/uploads set-up fields for image/surface guidance
84		PS26	Positioning / Immobilization Process	Therapist	Reproducible positioning and immobilization of patient (reproduce simulation scenario)	PS26-F1	Therapist positions patient on treatment couch and support patient with ancillary immobilization devices	Process: Incorrect treatment execution Patient: Under-/overtreatment		Reproduction of position/immobilization not achieved	Therapist not able to reproduce position due to incorrect use of immobilization devices (e.g., mouthpiece incorrectly inserted and hence tongue in high dose region, wrong angle of inclination of e.g., breast boards), due to incorrect equipment (e.g., mask, vacuum cushion etc. of patient A used for patient B) or due to unclear/wrong documentation (e.g., couch indexing)	> PS10-F4		> PS26-F6 > PS26-F9				> Clear documentation, preferably digital, including photos > Hand-off communication between simulation/treatment (e.g., with checklists) > Individualisation of equipment (e.g., with patient's name)	SSD check
85		PS26	Positioning / Immobilization Process	Immobilization Devices	Reproducible positioning and immobilization of patient (reproduce simulation scenario)	PS26-F2	Ancillary immobilization devices hold position for patient support				Immobilization devices do not immobilize original position (e.g., vacuum not properly sealed, mask shrinked)			> PS26-F6 > PS26-F9
86		PS26	Positioning / Immobilization Process	Patient	Reproducible positioning and immobilization of patient (reproduce simulation scenario)	PS26-F3	Patient represents same geometry as during RT imaging process (see PS10-F7)	Process: Incorrect treatment execution Patient: Under-/overtreatment		Reproduction of position/immobilization not possible anymore	Patient's anatomy has changed between imaging and treatment delivery due to weight loss/gain, swelling, dental extraction, removal of pleural effusion etc.	not applicable		> PS26-F6 > PS26-F9
87		PS26	Positioning / Immobilization Process	Therapist	Reproducible positioning and immobilization of patient (reproduce simulation scenario)	PS26-F4	Therapist applies treatment accessories (e.g., bolus, electron tubus, SRS cones, etc.)	Process: Incorrect treatment execution Patient: Underdosage		Departure from simulation/planning scenario	Therapist applies accessories incorrectly due to poor documentation: Wrong bolus thickness			> PS26-F6 (SGRT) > PS26-F12				> Indexed boli (e.g., barcodes) > Patient-specific boli (e.g., 3D printed) > Clear documentation	> Four-eyes principle with medical physicist > Checklist
88										Departure from simulation/planning scenario	Therapist applies accessories incorrectly due to poor documentation: Incorrect/missing physical wedge			> PS27-F4				> Interlocks > Virtual wedge
89										Departure from simulation/planning scenario	Therapist applies accessories incorrectly due to inattention: Objects left in beam (e.g., graticule, plates, etc.)			> PS26-F9 (MV-CBCT) > PS27-F4 (Transit dose)
90		PS26	Positioning / Immobilization Process	Therapist	Reproducible positioning and immobilization of patient (reproduce simulation scenario)	PS26-F5	Therapist (firstly moves treatment couch so that patient is situated in the imaging origin and then) moves couch into treatment isocenter	Process: Incorrect treatment execution Patient: Mistreatment		Departure from simulation/planning scenario	Therapist applies incorrect couch shift due to different labeling conventions on different machines (e.g., opposite signs of vector) or incorrect couch shift documented (e.g., vector miscalculated, imaging origin incorrectly set)	> PS23-F1		> PS26-F6 > PS26-F9 (using fiducial markers, if available)					SSD check
91										Departure from simulation/planning scenario	Therapist mixes up several isocenters (different isocenters in the same plan)
92		PS26	Positioning / Immobilization Process	Therapist	Reproducible positioning and immobilization of patient (reproduce simulation scenario)	PS26-F6	Therapist applies motion management system for set-up and intratreatment monitoring and selects correct reference surface in the SGRT system, if available	Process: Incorrect treatment execution Patient: Suboptimal treatment		Position not reproduced	Therapist uses incorrect reference surface for surface-guided positioning or treatment (e.g., external contour on DICOM image, obsolete reference, wrong inspiration phase, etc.) due to mixing up of several available reference surfaces (free breathing, breath hold, boost/inital plan etc.)							> Interlocks > Policy: hide invalid references, labeling	Four-eyes principle
93										Departure from simulation/planning scenario	Therapists selects incorrect fiducial markers for tracking due to poor judgment			> PS29-F2					Four-eyes principle with MD
94				Patient		PS26-F7				Departure from simulation/planning scenario	Patient performs breathing commands incorrectly due to cognitive issues or language barriers			> PS27-F4 > PS27-F5				> Breathing command exercises (before simulation) > Visual gating coach helping patient to find right window
95				Motion Management System		PS26-F8				Departure from simulation/planning scenario	Motion management system does not sufficiently detect patient movement due to signal loss (e.g., gantry occlusions), too wide tolerance thresholds, or wrong region of interest							> Warning during signal loss > Tighter thresholds	Four-eyes principle
96		PS26	Positioning / Immobilization Process	kV/MV portals/CBCT	Reproducible positioning and immobilization of patient (reproduce simulation scenario)	PS26-F9	Therapist acquires images (kV/MV portals / CBCT), registers images (kV/MV portals / CBCT to DRRs / planning CT) and aligns patient to planned isocenter	Process: Incorrect treatment execution Patient: Suboptimal treatment / Mistreatment (depends on magnitude of incorrect shift)		Departure from simulation/planning scenario	Therapist registers images CT incorrectly due to poor soft-tissue contrast, smaller than necessary field-of-view, mixing up radiopaque markers (e.g., surgery clips vs. fiducial tracking markers) or anatomical changes between images			> PS29-F2				Policy	Four-eyes principle
97		PS26	Positioning / Immobilization Process	Treatment Unit	Reproducible positioning and immobilization of patient (reproduce simulation scenario)	PS26-F10	Treatment couch moves/rotates to specified position	Process: Incorrect treatment execution Patient: Suboptimal treatment / Mistreatment (depends on magnitude of incorrect shift)		Departure from simulation/planning scenario	Treatment couch does not move to intended position due to faulty couch motors, incorrect couch motor gain calibration, or kV/MV isocenter discrepancy								> Regular machine QA > Control image after shift
98		PS26	Positioning / Immobilization Process	Therapist	Reproducible positioning and immobilization of patient (reproduce simulation scenario)	PS26-F11	Therapist selects treatment field for delivery	Process: Incorrect treatment execution Patient: Mistreatment		Departure from simulation/planning scenario	Therapists selects incorrect treatment field due to, e.g., being inattentive to the auto-sequence mode (i.e., all concurrent Tx plans are loaded and irradiated at once; no couch shift, no new positioning)							> Separate appointments for each session
99		PS26	Positioning / Immobilization Process	Radiooncologist / Medical Physicist	Reproducible positioning and immobilization of patient (reproduce simulation scenario)	PS26-F12	RO/MP verify patient's anatomy and position, treatment accessories, treatment unit parameters and approve first fraction
100		PS27	Delivery Process	Therapist	Deliver radiation beam safely to patient's tumor site	PS27-F1	Therapists operates treatment unit/console (deliver beam)	Process: Incorrect treatment execution Patient: Mistreatment; toxicities; impaired treatment outcome		Incorrect beam/dose delivery	Therapist inadequately operates treatment unit due to inexperience or poorly designed man-machine-interfaces							> Vendor training/ support > In-house training, approved by senior/experienced staff > System design	> Four-eyes principle > Software warnings > Log of issues and solutions
101		PS27	Delivery Process	Treatment Unit	Deliver radiation beam safely to patient's tumor site	PS27-F2	Treatment unit delivers beam	Process: Incorrect treatment execution Patient: Mistreatment; toxicities; impaired treatment outcome		Incorrect beam/dose delivery	Treatment unit delivers erroneous beam/fiels (e.g., wrong MLC leaf motions, dose per MU, profiles, energy, rotation, treatment couch movements, interruption)	Redundant system interlocks		> PS27-F4 (e.g., in vivo dosimetry, transmission dosimetry, log file analysis etc.)				> Real-time MLC / gantry monitoring (automatic, manual) > KPI: # passed log file analyses / # all log file analyses > KPI: # treated patients with (Δ dose deviations > 5 %) / # all treated patients	Machine QA
102										Insufficient radiation protection	Treatment unit delivers beam, but leaks radiation nonetheless							System design	> Machine QA > Check beam stability > Monitor linac operation
103		PS27	Delivery Process	Patient	Deliver radiation beam safely to patient's tumor site	PS27-F3	Patients lies motionless on treatment couch	Process: Incorrect treatment execution Patient: Under-/overtreatment in little volumes, might average or sum up		Beam not accurately delivered to tumor site	Patient moves during beam delivery due to pain, discomfort, muscle relaxation, cough, or nervousness (e.g., pediatric patients)	PS25-F2 (anethesia, sedation)		> PS27-F5					> Motion detection
104										Beam not accurately delivered to tumor site	Patient moves during plan adaption due to pain, discomfort, muscle relaxation, cough, or nervousness (e.g., pediatric patients)	PS25-F2 (anethesia, sedation)		> PS26-F9 (confirm patient geometry after plan adaption)				Optimize adaption process steps to keep time patient is on the table as short as possible
105		PS27	Delivery Process	In Vivo Dosimetry System	Deliver radiation beam safely to patient's tumor site	PS27-F4	In vivo dosimetry system measures beam (e.g., pre-transmission, post-transmission, patient surface etc.) → Δ D < 5 %
106		PS27	Delivery Process	Therapist	Deliver radiation beam safely to patient's tumor site	PS27-F5	Therapist monitors patient during treatment: patient motion, MUs, MLC motion, etc.
		1. Process Item (PI) (System, Subsystem, Part Element or Name of Process)		On-treatment quality management	1. Function of the PI (Function of System, Subsystem, Part Element or Process)	Clinic: Track, document and adapt fractions of correct patient's planned treatment within acceptable thresholds (spatial & temporal dose deviation)
						Patient: Achieve therapeutic goals (acceptable or known side effects may or will occur)
Issue #	History / Change Authorization (optional)	2. Process Step (PS) (Station No. and Name of Focus Element)		3. Process Work Element (PWE) (4M Type: Man, Machine, Material, Method)	2. Function of the PS and → Outcome Characteristic	3. Function of the PWE and → Outcome Characteristic ("What is being done/achieved")		1. Failure Effects (FE)	Severity (S) o FE	2. Failure Mode (FM) of the PS	3. Failure Cause (FC) of the PWE	Current Prevention Control (PC) of FC	Occurrence (O) of FC	Current Detection Controls (DC) of FM	Current Detection Controls (DC) of FC	Detection (D) of FC/FM	PFMEA AP	Prevention Action	Detection Action	Responsible Person's Name	Target Completion Date	Status	Completion Date	Severity (S)	Occurrence (O)	Detection (D)	PFMEA AP	Remarks
107		PS28	Documentation Process	Record & Verify System	Document delivered radiation beam to patient's tumor site	PS28-F1	Record & verify system automatically saves DICOM records to its database	Process: Incomplete documentation Patient: Under-/overtreatment due to wrong number of documented sessions		Session (beam data) partially documented or not documented at all	Record & verify system fails to save DICOM records to its database due to system or network errors			> PS29-F1					Four-eyes principle
108		PS28	Documentation Process	Therapist	Document delivered radiation beam to patient's tumor site	PS28-F2	Therapist documents treatment session in patient's RT protocol (electronically or paper-based, independent from R&V system)
109		PS28	Documentation Process	Special needs protocol (e.g., pacemaker protocol)	Document delivered radiation beam to patient's tumor site	PS28-F3	Patient's special needs are tracked and documented by RO/therapist in respective protocol (e.g., pacemaker protocol)	Process: Incomplete documentation Patient: Pacemaker failure		Session (other data) not documented	No pacemaker protocol available for patient with a pacemaker due to misinformation							Policy: Establish guidelines for patients with pacemakers	> Four-eyes principle > Checklist
110		PS28	Documentation Process	Therapist	Document delivered radiation beam to patient's tumor site	PS28-F4	Therapist documents patient's special needs in respective protocol
111		PS29	Treatment Review Process	Medical Physicist	Review validity of treatment and adapt to occurring changes in a timely manner	PS29-F1	Initial physics check: MP reviews recorded beam data, checklists, etc.
112		PS29	Treatment Review Process	Radiooncologist	Review validity of treatment and adapt to occurring changes in a timely manner	PS29-F2	RO reviews daily acquired images (kV/MV portals / CBCT) and request changes (e.g., new plan, different positioning etc.), if needed
113		PS29	Treatment Review Process	Medical Physicist	Review validity of treatment and adapt to occurring changes in a timely manner	PS29-F3	MP performs on-treatment chart check (e.g., weekly)
114		PS29	Treatment Review Process	Radiooncologist	Review validity of treatment and adapt to occurring changes in a timely manner	PS29-F4	Doctor's visit: RO tracks treatment and patient development
115		PS30	Treatment Change Control	Radiooncologist	Changes to treatment are documented and implemented	PS30-F1	RO informs therapy team about upcoming changes to the treatment (e.g., different fractionation, etc.) and documents these changes in oncology information system	Process: Incorrect treatment execution Patient: Therapeutic goals not achieved		Changes to treatment inadequately documented and therefore incorrectly implemented	RO informs team inadequately / inconsistently about Rx or fractionation changes due to inadequate communication patterns or time pressure							> Clear digital communication channels > Changes decisions available to anyone at any time (e.g., board, mail etc.)
116		PS30	Treatment Change Control	Oncology Information System	Changes to treatment are documented and implemented	PS30-F2	OIS informs therapy team about new tasks (e.g., via care path)
117		PS30	Treatment Change Control	Therapy team	Changes to treatment are documented and implemented	PS30-F3	Therapy team (RO, MP, dosimetrists, therapists) implement required changes → Changes implemented within 2 days
118		PS31	Adaptive Replanning Process	Radiooncologist / Software	Adapt treatment from previously planned situation to now actual situation	PS31-F1	RO/software (artificial intelligence) creates adapted (i.e., re-contoured) target(s) and organs-at-risk	Process: Incorrect treatment execution Patient: Suboptimal treatment or mistreatment; toxicities		Treatment session incorrectly adapted	RO/software not able to identify target(s) and/or organs-at-risk due to not being familiar with the patient, poor image quality, or poor registration							> Better scan quality achieved using e.g., AI or other iterative algorithms and better hardware
119		PS31	Adaptive Replanning Process	Radiooncologist	Adapt treatment from previously planned situation to now actual situation	PS31-F2	RO verifies re-contoured target(s) and organs-at-risk	Process: Incorrect treatment execution Patient: Suboptimal treatment or mistreatment; toxicities		Treatment session incorrectly adapted	RO not able to verify target(s) due to not being familiar with the patient							> Clear description of CTV contour by attending physician > KPI: # ((adapted CTV size / baseline CTV size) > x %) / # adapted CTVs	> Four-eyes-principle (Offline review of contours by attending physician)
120		PS31	Adaptive Replanning Process	Medical Physicst	Adapt treatment from previously planned situation to now actual situation	PS31-F3	MP creates, optimizes and calculates adapted treatment plan
121		PS31	Adaptive Replanning Process	Medical Physicst	Adapt treatment from previously planned situation to now actual situation	PS31-F4	MP verifies adapted treatment plan
122		PS31	Adaptive Replanning Process	Medical Physicst	Adapt treatment from previously planned situation to now actual situation	PS31-F5	MP calculates cumulative sum dose	Process: Incorrect treatment execution Patient: Therapeutic goals not achieved		Treatment session incorrectly adapted	MP accumulates dose incorrectly due to large uncertainties (e.g., reproducibility of positioning, intrafractional movement, anatomical changes, accuracy of target contours of each fx, etc.)				> PS29-F3 > PS32-F1			> Policy > Sophisticated, verified software > Verify dose accumulation using other measurements (e.g., in vivo dosimetry using films or chambers, EPID transit dose etc.)
		1. Process Item (PI) (System, Subsystem, Part Element or Name of Process)		Post-treatment completion	1. Function of the PI (Function of System, Subsystem, Part Element or Process)	Clinic: Document treatment, manage further treatment (referal) and monitor treatment outcome
						Patient: Appear to appointments
Issue #	History / Change Authorization (optional)	2. Process Step (PS) (Station No. and Name of Focus Element)		3. Process Work Element (PWE) (4M Type: Man, Machine, Material, Method)	2. Function of the PS and → Outcome Characteristic	3. Function of the PWE and → Outcome Characteristic ("What is being done/achieved")		1. Failure Effects (FE)	Severity (S) o FE	2. Failure Mode (FM) of the PS	3. Failure Cause (FC) of the PWE	Current Prevention Control (PC) of FC	Occurrence (O) of FC	Current Detection Controls (DC) of FM	Current Detection Controls (DC) of FC	Detection (D) of FC/FM	PFMEA AP	Prevention Action	Detection Action	Responsible Person's Name	Target Completion Date	Status	Completion Date	Severity (S)	Occurrence (O)	Detection (D)	PFMEA AP	Remarks
123		PS32	Treatment Summary Process	Medical Physicist	Record/document/archive treatment data (plans, images, etc.)	PS32-F1	MP performs final chart check and creates end of treatment summary	Process: Incorrectly documented treatment data given to next treatment's physician Patient: Under-/overtreatment		Treatment data incorrectly documented	MP creates incorrect treatment summary due to several OIS in use (documentation not standardized), incorrect dose documented in OIS (dose incorrectly overwritten) or inattention							> One main OIS; communication from other OIS to main OIS
124		PS32	Treatment Summary Process	Therapist	Record/document/archive treatment data (plans, images, etc.)	PS32-F2	Therapist archives RT protocol including monitor units from R&V system
125		PS32	Treatment Summary Process	Radiooncologist	Record/document/archive treatment data (plans, images, etc.)	PS32-F3	RO sends end of treatment summary to patient and referring providers
126		PS33	Follow Up Process	MD's Assistant	Monitor treatment outcome	PS33-F1	MD's assistant communicates appointments to patient
127		PS33	Follow Up Process	Patient	Monitor treatment outcome	PS33-F2	Patient appears to follow up appointments (lab work, regular imaging, doctor's visit)
128		PS33	Follow Up Process	Radiooncologist	Monitor treatment outcome	PS33-F3	RO evaluates results and consults patient about next steps

## Sheet: Team List
Team List
Last name	First name	Role

## Sheet: Action Priority
Weights (arbitrary)
wS	1.34	wO	1.2	wD	0.46
Weights (normalized)
wS	1.34	wO	1.2	wD	0.46
Thresholds
yVH	23	yH	18	yM	14
		D
S	O	10	9	8	7	6	5	4	3	2	1
10	10	VH	VH	VH	VH	VH	VH	VH	VH	VH	VH
10	9	VH	VH	VH	VH	VH	VH	VH	VH	VH	VH
10	8	VH	VH	VH	VH	VH	VH	VH	VH	VH	VH
10	7	VH	VH	VH	VH	VH	VH	VH	VH	H	H
10	6	VH	VH	VH	VH	VH	H	H	H	H	H
10	5	VH	VH	VH	VH	H	H	H	H	H	H
10	4	H	H	H	H	H	H	H	H	H	H
10	3	H	H	H	H	H	H	H	H	M	M
10	2	H	H	H	H	H	H	M	M	M	M
10	1	L	L	L	L	L	L	L	L	L	L
9	10	VH	VH	VH	VH	VH	VH	VH	VH	VH	VH
9	9	VH	VH	VH	VH	VH	VH	VH	VH	VH	VH
9	8	VH	VH	VH	VH	VH	VH	VH	VH	H	H
9	7	VH	VH	VH	VH	VH	H	H	H	H	H
9	6	VH	VH	H	H	H	H	H	H	H	H
9	5	H	H	H	H	H	H	H	H	H	H
9	4	H	H	H	H	H	H	H	H	M	M
9	3	H	H	H	H	H	M	M	M	M	M
9	2	H	H	H	H	M	M	M	M	M	M
9	1	L	L	L	L	L	L	L	L	L	L
8	10	VH	VH	VH	VH	VH	VH	VH	VH	VH	VH
8	9	VH	VH	VH	VH	VH	VH	VH	H	H	H
8	8	VH	VH	VH	VH	VH	H	H	H	H	H
8	7	VH	VH	H	H	H	H	H	H	H	H
8	6	H	H	H	H	H	H	H	H	H	H
8	5	H	H	H	H	H	H	H	H	M	M
8	4	H	H	H	H	H	M	M	M	M	M
8	3	H	H	H	H	M	M	M	M	M	M
8	2	M	M	M	M	M	M	M	M	M	L
8	1	L	L	L	L	L	L	L	L	L	L
7	10	VH	VH	VH	VH	VH	VH	VH	H	H	H
7	9	VH	VH	VH	VH	H	H	H	H	H	H
7	8	VH	VH	H	H	H	H	H	H	H	H
7	7	H	H	H	H	H	H	H	H	H	H
7	6	H	H	H	H	H	H	H	M	M	M
7	5	H	H	H	H	H	M	M	M	M	M
7	4	H	H	M	M	M	M	M	M	M	M
7	3	M	M	M	M	M	M	M	M	L	L
7	2	M	M	M	M	M	M	L	L	L	L
7	1	L	L	L	L	L	L	L	L	L	L
6	10	VH	VH	VH	VH	H	H	H	H	H	H
6	9	VH	H	H	H	H	H	H	H	H	H
6	8	H	H	H	H	H	H	H	H	H	H
6	7	H	H	H	H	H	H	H	M	M	M
6	6	H	H	H	H	H	M	M	M	M	M
6	5	H	H	M	M	M	M	M	M	M	M
6	4	M	M	M	M	M	M	M	M	L	L
6	3	M	M	M	M	M	L	L	L	L	L
6	2	M	M	M	M	L	L	L	L	L	L
6	1	L	L	L	L	L	L	L	L	L	L
5	10	VH	H	H	H	H	H	H	H	H	H
5	9	H	H	H	H	H	H	H	H	H	M
5	8	H	H	H	H	H	H	H	M	M	M
5	7	H	H	H	H	M	M	M	M	M	M
5	6	H	H	M	M	M	M	M	M	M	M
5	5	M	M	M	M	M	M	M	M	L	L
5	4	M	M	M	M	M	L	L	L	L	L
5	3	M	M	L	L	L	L	L	L	L	L
5	2	L	L	L	L	L	L	L	L	L	L
5	1	L	L	L	L	L	L	L	L	L	L
4	10	H	H	H	H	H	H	H	H	H	M
4	9	H	H	H	H	H	H	H	M	M	M
4	8	H	H	H	H	M	M	M	M	M	M
4	7	H	M	M	M	M	M	M	M	M	M
4	6	M	M	M	M	M	M	M	L	L	L
4	5	M	M	M	M	M	L	L	L	L	L
4	4	M	M	L	L	L	L	L	L	L	L
4	3	L	L	L	L	L	L	L	L	L	L
4	2	L	L	L	L	L	L	L	L	L	L
4	1	L	L	L	L	L	L	L	L	L	L
3	10	H	H	H	H	H	H	M	M	M	M
3	9	H	H	H	H	M	M	M	M	M	M
3	8	H	M	M	M	M	M	M	M	M	M
3	7	M	M	M	M	M	M	M	L	L	L
3	6	M	M	M	M	L	L	L	L	L	L
3	5	M	M	L	L	L	L	L	L	L	L
3	4	L	L	L	L	L	L	L	L	L	L
3	3	L	L	L	L	L	L	L	L	L	L
3	2	L	L	L	L	L	L	L	L	L	L
3	1	L	L	L	L	L	L	L	L	L	L
2	10	H	H	H	H	M	M	M	M	M	M
2	9	H	M	M	M	M	M	M	M	M	L
2	8	M	M	M	M	M	M	M	L	L	L
2	7	M	M	M	M	L	L	L	L	L	L
2	6	M	M	L	L	L	L	L	L	L	L
2	5	L	L	L	L	L	L	L	L	L	L
2	4	L	L	L	L	L	L	L	L	L	L
2	3	L	L	L	L	L	L	L	L	L	L
2	2	L	L	L	L	L	L	L	L	L	L
2	1	L	L	L	L	L	L	L	L	L	L
1	10	L	L	L	L	L	L	L	L	L	L
1	9	L	L	L	L	L	L	L	L	L	L
1	8	L	L	L	L	L	L	L	L	L	L
1	7	L	L	L	L	L	L	L	L	L	L
1	6	L	L	L	L	L	L	L	L	L	L
1	5	L	L	L	L	L	L	L	L	L	L
1	4	L	L	L	L	L	L	L	L	L	L
1	3	L	L	L	L	L	L	L	L	L	L
1	2	L	L	L	L	L	L	L	L	L	L
1	1	L	L	L	L	L	L	L	L	L	L

## Sheet: SOD
Severity	Occurrence	Detection
1	1	1
2	2	2
3	3	3
4	4	4
5	5	5
6	6	6
7	7	7
8	8	8
9	9	9
10	10	10

## Sheet: Status
Open
Decision pending
Implementation pending
Completed
Not implemented
